# Supplementary material for: Jellyfish Collagen: A Biocompatible Collagen Source for 3D Scaffold Fabrication and Enhanced Chondrogenicity
Source: Mar Drugs. 2021 Jul 22;19(8):405. doi: 10.3390/md19080405 (PMC8400217; doi:10.3390/md19080405)
Supplement: Supplementary file 1 [file marinedrugs-19-00405-s001.zip]

Archive with 1 entries (1 files):
- marinedrugs-1272971-supplementary.pdf
